# Supplementary material for: Full-length transcriptomic analysis in murine and human heart reveals diversity of PGC-1α promoters and isoforms regulated distinctly in myocardial ischemia and obesity
Source: BMC Biol. 2022 Jul 30;20:169. doi: 10.1186/s12915-022-01360-w (PMC9338484; doi:10.1186/s12915-022-01360-w)
Supplement: Supplementary file 2 — Additional file 2. Individual data points for Figures 5, 6 and 7. [file 12915_2022_1360_MOESM2_ESM.xlsx]

## Sheet: Figure 5
						Relative Expression values normalized to Housekeeper
				Lean					DIO
			Exon 1a	1.02287	0.782938	0.692283	0.513205		0.937504	0.753642	0.35075	0.680632
			Exon 1b	1.0209	0.664286	0.556807	0.581292		0.442302	0.408804	0.227733	0.359613
			Exon 1b'	0.0365421	0.0488456	0.0303824	0.0303983		0.0125389	0.0164866	0.0170763	0.0153672
			Exon 1c	0.0243917	0.031165	0.025413	0.016597		0.019009	0.019346	0.019487	0.0192807
			Can C-Terminus	0.816254	1.09604	0.631242	0.721477		0.439995	0.494428	0.548861	0.494428
			Novel C-Terminus	0.397457	0.44607	0.301564	0.444736		0.435802	0.486598	0.385006	0.435802
			N-Terminus	0.490191	0.365932	0.28611	0.392202		0.250754	0.277158	0.22435	0.250754
			Exon 6b	0.229499	0.396088	0.22249	0.277334		0.143168	0.141341	0.144995	0.143168
			PGC1α-trE6-Ex13c	0.276989	0.188725	0.124106	0.212048		0.0575676	0.0850784	0.0758138	0.0728199
			sNT-PGC1α	0.015885	0.012517	0.014201	0.012201		0.026143	0.029153	0.025911	0.027069
			PGC1α-E3c	0.027252	0.023438	0.025345	0.024365		0.010676	0.011627	0.018077	0.01346
			CT-PGC1α-E3c	0.624658	0.409336	1.0579e-05	0.00014757		0.490455	0.453115	0.471785	0.471785

## Sheet: Figure 6
														Relative Expression values normalized to Housekeeper
				Infarct Area	I/R 3d					I/R 16d					Sham 3d					Sham 16d					Ctrl
				Exon 1a	0.0834985	0.0737989	0.0414703	0.116134		0.347741	0.51487	0.229451	0.400158		0.230593	0.326196	0.220492	0.186438		1.64366	0.766684	0.373144	0.879186		1.02287	0.782938	0.692283	0.513205
				Exon 1b	0.0886109	0.0672056	0.0323331	0.102022		0.342463	0.52402	0.23185	0.407282		0.265495	0.278534	0.167818	0.181995		1.03349	0.520543	0.212252	0.510336		1.0209	0.664286	0.556807	0.581292
				Exon 1b'	0.00142286	0.00197039	0.00171018	0.00476259		0.0209285	0.048849	0.0141037	0.0431331		0.0109347	0.0187683	0.0122845	0.0135321		0.0322775	0.0218323	0.00818572	0.0137581		0.0630036	0.0488456	0.0303824	0.0303983
				Exon 1c	0.0015075	0.001575	0.00109545	0.000736289		0.00694549	0.00980949	0.00365642	0.00691346		0.0039788	0.00503551	0.00380228	0.00183038		0.0133252	0.00831532	0.00352951	0.00692745		0.0137691	0.0103884	0.00847101	0.00553237
				Can C-Terminus	0.112305	0.207223	0.126583	0.463815		0.661983	0.793559	0.671591	0.904617		0.370673	0.866863	0.385761	0.727645		0.997176	0.970318	0.5079	0.732418		0.9688	1.09604	0.631242	0.721477
				Novel C-Terminus	0.0583103	0.110401	0.066789	0.222305		0.367212	0.427778	0.340509	0.418963		0.211589	0.477951	0.223291	0.35754		0.520358	0.498343	0.256906	0.447283		0.539316	0.44607	0.301564	0.444736
				N-Terminus	0.0309646	0.033791	0.0594178	0.0666808		0.387905	0.332495	0.220316	0.443314		0.069942	0.259927	0.224898	0.19475		0.41033	0.329988	0.126341	0.158525		0.490191	0.365932	0.28611	0.392202
				Exon 6b	0.056052	0.0302583	0.0316859	0.0626395		0.119099	0.281068	0.160765	0.356574		0.170377	0.221478	0.136866	0.164972		0.213303	0.188858	0.0708683	0.0910477		0.229499	0.396088	0.22249	0.277334
				PGC1α-trE6-Ex13c	0.0155097	0.0145464	0.0234115	0.0283615		0.144502	0.191481	0.151572	0.14783		0.0642161	0.0691598	0.072202	0.056482		0.0585081	0.0795946	0.0221174	0.0505469		0.276989	0.188725	0.124106	0.212048
				sNT-PGC1α	0.00089085	0.00132456	0.00155065	0.00131579		0.00276113	0.0059448	0.00420646	0.00850598		0.00305532	0.0098019	0.00681804	0.00675881		0.00582809	0.00587482	0.0021052	0.00561267		0.00529496	0.00417231	0.9688	1.09604
				PGC1α-E3c	0.00093706	0.00088177	0.00135773	0.00117124		0.00462035	0.0137307	0.00596732	0.0158511		0.00355002	0.00598941	0.00519174	0.00471577		0.00427136	0.00454135	0.00204035	0.00619134		0.00908411	0.00781275	0.276989	0.188725
				CT-PGC1α-E3c	0.0709478	0.0661759	0.0867365	0.0791899		0.30242	0.61741	0.241701	0.652497		0.190208	0.49887	0.388742	0.297556		0.666736	0.37522	0.27738	0.61506		0.624658	0.409336	1.0579e-05	0.00014757
				Remote Area	I/R 3d					I/R 16d					Sham 3d					Sham 16d					Ctrl
				Exon 1a	0.584298	0.457806	0.474448	0.454349		0.655742	0.667292	0.493448	0.281908		0.517422	0.519532	0.361657	0.486664		0.457636	0.379136	0.665684	0.58372		0.803966	0.594601	0.627467	0.504537
				Exon 1b	0.684919	0.363509	0.503491	0.467519		0.558408	0.60808	0.476081	0.301988		0.56613	0.476374	0.274528	0.466969		0.318555	0.507061	0.375129	0.619427		0.562792	0.459944	0.623244	0.485701
				Exon 1b'	0.0389426	0.0369794	0.0499042	0.0675917		0.0347576	0.0637653	0.0346754	0.0253708		0.030836	0.0266502	0.0255893	0.0398241		0.00963897	0.0231615	0.0140702	0.0297018		0.0312313	0.0298774	0.025446	0.0236897
				Exon 1c	0.0102023	0.00739607	0.0128956	0.00551615		0.0101226	0.00940286	0.00604749	0.00483989		0.010315	0.0105065	0.00639755	0.00463561		0.00357706	0.00687083	0.00667132	0.0114976		0.00707153	0.00481276	0.00892502	0.00484355
				Can C-Terminus	0.763735	1.46984	0.865441	1.34417		0.892336	1.04414	1.01262	1.32755		0.605119	1.2353	0.517092	1.21206		0.528547	0.58374	0.629409	0.52907		1.39331	0.943759	0.957519	0.751688
				Novel C-Terminus	0.469163	0.824266	0.488293	0.616373		0.466685	0.614851	0.552327	0.667961		0.382475	0.696532	0.318946	0.652183		0.312051	0.492147	0.393278	0.483341		0.720888	0.508116	0.525002	0.432627
				N-Terminus	0.2308	0.256043	0.565633	0.366847		0.355955	0.251419	0.363401	0.381588		0.185728	0.185188	0.171652	0.241177		0.168395	0.282891	0.215705	0.332574		0.436381	0.424829	0.457685	0.263479
				Exon 6b	0.482248	0.205781	0.282018	0.296056		0.230116	0.192977	0.289842	0.340342		0.34749	0.159442	0.108989	0.191362		0.0997573	0.188129	0.108268	0.184596		0.319046	0.183543	0.348401	0.173694
				PGC1α-trE6-Ex13c	0.128232	0.112096	0.118396	0.123751		0.194292	0.227537	0.221851	0.255985		0.129583	0.133678	0.0821773	0.0893238		0.0259383	0.0669649	0.0552046	0.060289		0.18608	0.128499	0.337921	0.199493
				sNT-PGC1α	0.00609995	0.0105295	0.011733	0.0146289		0.0048974	0.00223786	0.00738121	0.00690207		0.00784577	0.00955305	0.00448709	0.00900387		0.00250388	0.00408328	0.00753866	0.00396891		0.00470285	0.00233141	1.39331	0.943759
				PGC1α-E3c	0.00762558	0.00732496	0.00833357	0.0139229		0.00857088	0.00486304	0.0105168	0.0117873		0.00765092	0.0079125	0.00377638	0.00619061		0.00185121	0.00351654	0.0061929	0.00639496		0.00827668	0.00428687	0.18608	0.128499
				CT-PGC1α-E3c	0.487695	0.453586	0.796457	0.517926		0.463789	0.263827	0.519362	0.529671		0.477685	0.332427	0.252556	0.424432		0.232537	0.365383	0.51922	0.788711		0.518548	0.282573	3.116e-05	8.5651e-05

## Sheet: Figure 7
										Relative Expression values normalized to Housekeeper
			Infarct Area	I/R 3d					I/R 16d					Ctrl
			Exon 1a	0.151184	0.247688	0.208889	0.37787		0.572157	0.67042	0.688834	0.643804		0.937504	0.753642	0.35075	0.680632
			Exon 1b	0.143017	0.259944	0.173823	0.339498		0.492115	0.542529	0.494678	0.509774		0.442302	0.408804	0.227733	0.359613
			Exon 1b'	0.0025352	0.00374423	0.00270877	0.00745052		0.019964	0.0260217	0.0340506	0.0266788		0.0125389	0.0164866	0.0170763	0.0153672
			Exon 1c	0.00194663	0.00209047	0.00278055	0.00446424		0.00944187	0.0112748	0.0081561	0.00962427		0.00633634	0.00644878	0.00649571	0.00642694
			Can C-Terminus	0.181101	0.12024	0.1202	0.194226		0.366789	0.396719	0.381754	0.381754		0.532748	0.439995	0.494428	0.548861
			Novel C-Terminus	0.0807373	0.076455	0.0307123	0.107708		0.294798	0.395801	0.258144	0.316247		0.540436	0.435802	0.486598	0.385006
			N-Terminus	0.0635866	0.106583	0.103326	0.0769242		0.120447	0.126147	0.131846	0.126147		0.330996	0.250754	0.277158	0.22435
			Exon 6b	0.0542853	0.0327645	0.0302459	0.0444085		0.0741974	0.122693	0.133197	0.110029		0.13518	0.143168	0.141341	0.144995
			PGC1α-trE6-Ex13c	0.00617892	0.0122457	0.0145434	0.00584517		0.121943	0.110006	0.13388	0.121943		0.0728199	0.0575676	0.0850784	0.0758138
			sNT-PGC1α	0.00135021	0.00113885	0.000987263	0.00047273		0.00139687	0.00264362	0.00202024	0.00202024		0.00902303	0.00871446	0.00971772	0.00863692
			PGC1α-E3c	0.0010846	0.00145182	0.00055695	0.00053581		0.0023209	0.00316449	0.00274269	0.00274269		0.00448668	0.00355875	0.00387572	0.00602557
			CT-PGC1α-E3c	0.126525	0.151521	0.136085	0.130208		0.112911	0.125563	0.119237	0.119237		0.471785	0.490455	0.453115	0.481487
			Remote Area	I/R 3d					I/R 16d					Ctrl
			Exon 1a	0.751028	0.943869	0.948943	0.677097		0.816543	0.886321	0.882426	0.861763		0.803644	0.509227	0.329801	0.318989
			Exon 1b	0.58856	0.951774	0.777822	0.72881		0.718265	0.758461	0.681267	0.719331		0.410281	0.462981	0.183726	0.286368
			Exon 1b'	0.0277974	0.0267092	0.0401969	0.0278366		0.026669	0.0291485	0.0343222	0.0300466		0.012463	0.0132573	0.0062753	0.00775708
			Exon 1c	0.00666798	0.00780596	0.0113784	0.00957601		0.01345	0.0117679	0.0111278	0.0121153		0.0055817	0.00572439	0.0050544	0.00531574
			Can C-Terminus	0.282201	0.503779	0.668379	0.314508		0.600385	0.600668	0.649554	0.625111		0.439668	0.402955	0.402422	0.415015
			Novel C-Terminus	0.158959	0.26782	0.154951	0.161445		0.49534	0.485414	0.489302	0.490377		0.28427	0.408527	0.313075	0.357948
			N-Terminus	0.123603	0.152911	0.0417329	0.106082		0.174628	0.176455	0.15199	0.167691		0.213504	0.241365	0.218468	0.200535
			Exon 6b	0.03408	0.0519191	0.0808722	0.0408052		0.120717	0.167156	0.151941	0.146605		0.10916	0.162064	0.107976	0.146047
			PGC1α-trE6-Ex13c	0.00901799	0.032824	0.0274611	0.0255595		0.143154	0.156127	0.140502	0.146595		0.057108	0.107749	0.0514423	0.0817553
			sNT-PGC1α	0.00266036	0.00145334	0.00077836	0.00092131		0.00210999	0.00224852	0.00205803	0.00213885		0.00789259	0.00686011	0.00656401	0.00493934
			PGC1α-E3c	0.00272374	0.00214097	0.0017569	0.00194227		0.00327928	0.002488	0.00380535	0.00319088		0.00410987	0.00465663	0.00470399	0.00534548
			CT-PGC1α-E3c	0.265141	0.239774	0.232259	0.221921		0.165078	0.16533	0.1666	0.165839		0.421791	0.477645	0.449718	0.432458
